# Supplementary material for: The Possible Role of the Type I Chaperonins in Human Insulin Self-Association
Source: Life (Basel). 2022 Mar 18;12(3):448. doi: 10.3390/life12030448 (PMC8949404; doi:10.3390/life12030448)
Supplement: Supplementary file 1 [file life-12-00448-s001.zip]

Archive with 1 entries (1 files):
- life-1621676-supplementary.pdf
